# Supplementary material for: Study on the Regulatory Effect of Water Extract of Artemisia annua L. on Antioxidant Function of Mutton Sheep via the Keap1/Nrf2 Signaling Pathway
Source: Antioxidants (Basel). 2025 Jul 18;14(7):885. doi: 10.3390/antiox14070885 (PMC12292189; doi:10.3390/antiox14070885)
Supplement: Supplementary file 1 [file antioxidants-14-00885-s001.zip]

Archive with 1 entries (1 files):
- antioxidants-3733718-supplementary.pdf
